# Supplementary material for: Transcriptome Sequencing Identified Genes and Gene Ontologies Associated with Early Freezing Tolerance in Maize
Source: Front Plant Sci. 2016 Oct 7;7:1477. doi: 10.3389/fpls.2016.01477 (PMC5054024; doi:10.3389/fpls.2016.01477)
Supplement: Supplementary file 13 [file Table11.XLSX]

## Sheet: Sheet1
Table S11 Real-time PCR confirmation of RNA-seq results
Gene short name	qRT				RNA-seq				Description
	log2(FT/CT)	p value	log2(FS/CS)	p value	log2(FT/CT)	p value	log2(FS/CS)	p value
ZmGRMZM2G148333	1.95101	0.000265986	-0.607775	0.143394	1.22522	0.00105	-0.874914	0.00565	Integrase-type DNA-binding superfamily protein
ZmGRMZM2G344388	3.04068	0.0207729	-6.98812	0.00505	1.41399	0.0016	-1.14815	0.0001	MAP kinase kinase 7
ZmGRMZM2G097135	-2.27749	0.177787	1.86304	0.0529464	-3.20384	0.00405	1.72991	5e-05	BCL-2-associated athanogene 5
ZmGRMZM2G171311	-0.824904	0.0376218	1.18139	0.00848818	-1.08773	0.0012	1.31663	5e-05	global transcription factor group E7
ZmGRMZM2G101020	-1.64422	0.0321391	1.1507	0.0690077	-0.163521	0.6542	0.202124	0.5218	ATPase, F0/V0 complex, subunit C protein
ZmGRMZM2G086841	6.29201	0.0494605	2.32982	0.0183304	3.15598	0.0039	1.00881	0.0002	Chaperone DnaJ-domain superfamily protein
ZmGRMZM2G125775	2.51627	0.00380458	1.97123	0.000967891	3.0845	0.0055	1.17464	0.0009	zinc finger (AN1-like) family protein
ZmGRMZM2G076844	1.38768	0.00615335	-1.53826	0.00149814	1.99317	0.0004	0.851083	0.0059	oxidative stress 3
ZmGRMZM2G000236	3.13305	8.24325e-05	2.37912	0.00373309	5.10287	0.0043	2.30387	5e-05	12-oxophytodienoate reductase 1
ZmGRMZM2G165192	2.62116	0.00885308	1.08809	0.11773	2.36877	5e-05	1.07875	5e-05	HXXXD-type acyl-transferase family protein
ZmGRMZM2G057823	3.08955	0.00436902	2.50083	0.000744874	1.52741	5e-05	0.755497	0.0053	Aldolase superfamily protein
ZmGRMZM2G149422	4.15759	0.000446925	2.01862	0.0663793	4.62059	0.0001	2.29598	0.0001	Phosphate-responsive 1 family protein
ZmGRMZM2G420715	3.95182	0.00489363	1.32133	0.0360801	3.16001	0.0001	1.57179	0.0002	VQ motif-containing protein
ZmGRMZM2G075974	0.775926	0.0423228	0.289398	0.447165	1.39641	0.0218	0.773559	0.2178	Class I glutamine amidotransferase-like superfamily protein
ZmGRMZM2G103812	1.0562	0.0282607	0.995776	0.111755	0.808633	0.0233	0.104491	0.73765	selenium-binding protein 2
ZmGRMZM2G115422	-0.435504	0.277465	-1.34786	0.0225725	-0.0699411	0.82845	-0.638869	0.0212	HXXXD-type acyl-transferase family protein
ZmGRMZM2G459663	3.97772	0.000579685	1.21751	0.00618515	4.10746	0.0086	1.97139	0.0666	Calcium-binding EF-hand family protein
ZmGRMZM2G079956	1.14231	0.014014	-0.166884	0.47066	0.922049	0.18415	-0.236179	0.61095	BCL-2-associated athanogene 3
ZmGRMZM2G061932	0.758837	0.00860682	-0.184821	0.585693	0.284072	0.42505	-0.281371	0.36175	Embryo-specific protein 3, (ATS3)
ZmGRMZM2G369839	0.151879	0.638087	-0.312771	0.28341	0.258471	0.4368	-0.539746	0.0806	0
ZmGRMZM2G348452	-0.567318	0.00954271	-1.3146	0.0103101	-0.217062	0.5927	-1.03218	0.0124	cytokinin oxidase 7
ZmGRMZM2G350662	-1.13996	0.0392021	-2.88876	0.0629935	-0.870545	0.203	-3.80053	1	0
ZmGRMZM2G175728	0.0257169	0.821517	0.413765	0.105095	0.0536306	0.92145	0.506376	0.1484	copper chaperone for SOD1
ZmAC187243.3_FG005	-1.76424	0.0870268	3.04844	0.00922793	-4.16963	1	2.48154	0.2044	0
ZmGRMZM2G044194	-2.52967	0.0526446	0.652866	0.0178355	-3.82674	1	0.397407	0.7707	phytosulfokine 4 precursor
ZmGRMZM2G114850	-1.90191	0.0092543	1.88365	0.00278986	-0.71371	0.1991	0.750356	0.0534	NAC domain containing protein 1
ZmGRMZM2G180335	-1.10366	0.0347449	1.04834	9.07882e-05	-0.166485	0.66555	0.149118	0.6139	dynamin-related protein 3A
ZmGRMZM2G101142	-0.407109	0.0378616	-0.175295	0.311866	-1.48133	0.00815	-0.314567	0.28695	strictosidine synthase-like 4
ZmGRMZM2G476685	-3.58363	0.0136299	2.10437	4.32667e-05	-5.51717	1	-0.0913641	0.8787	CYCLIN D1;1
ZmGRMZM2G178038	-0.523202	0.234695	1.71156	0.207504	-0.380255	0.2721	0.213712	0.44785	Zinc finger (C3HC4-type RING finger) family protein
